# Supplementary material for: Development of the automated temperature control system of the main gas pipeline
Source: Sci Rep. 2023 Feb 22;13:3092. doi: 10.1038/s41598-023-29570-4 (PMC9946939; doi:10.1038/s41598-023-29570-4)
Supplement: Supplementary file 4 — Supplementary Information 4. [file 41598_2023_29570_MOESM4_ESM.zip]

Archive with 14 entries (12 files):
- temperature calculation/
- temperature calculation/Project1.dpr
- temperature calculation/Project1.dproj
- temperature calculation/Project1.dproj.local
- temperature calculation/Project1.exe
- temperature calculation/Project1.identcache
- temperature calculation/Project1.res
- temperature calculation/Unit1.dcu
- temperature calculation/Unit1.dfm
- temperature calculation/Unit1.pas
- temperature calculation/Unit2.dcu
- temperature calculation/Unit2.dfm
- temperature calculation/Unit2.pas
- temperature calculation/__history/
