# Supplementary material for: Development of the automated temperature control system of the main gas pipeline
Source: Sci Rep. 2023 Feb 22;13:3092. doi: 10.1038/s41598-023-29570-4 (PMC9946939; doi:10.1038/s41598-023-29570-4)
Supplement: Supplementary file 4 — Supplementary Information 4. [file 41598_2023_29570_MOESM4_ESM.zip › temperature calculation/Project1.dpr]

program Project1;

uses
  Forms,
  Unit1 in 'Unit1.pas' {Form1},
  Unit2 in 'Unit2.pas' {Form2};

{$R *.res}

begin
  Application.Initialize;
  Application.MainFormOnTaskbar := True;
  Application.CreateForm(TForm1, Form1);
  Application.CreateForm(TForm2, Form2);
  Application.Run;
end.
