# Supplementary material for: Development of the automated temperature control system of the main gas pipeline
Source: Sci Rep. 2023 Feb 22;13:3092. doi: 10.1038/s41598-023-29570-4 (PMC9946939; doi:10.1038/s41598-023-29570-4)
Supplement: Supplementary file 4 — Supplementary Information 4. [file 41598_2023_29570_MOESM4_ESM.zip › temperature calculation/Project1.dproj.local]

<?xml version="1.0" encoding="utf-8"?>
<BorlandProject>
	<Transactions>
    <Transaction>2010.01.31 17:24:09.359.pas,C:\Documents and Settings\1\Мои документы\RAD Studio\Projects\Unit1.pas=F:\universiti\Дисертация\Моё\Проги\мое делфи\Unit1.pas</Transaction>
    <Transaction>2010.01.31 17:24:09.359.dfm,C:\Documents and Settings\1\Мои документы\RAD Studio\Projects\Unit1.dfm=F:\universiti\Дисертация\Моё\Проги\мое делфи\Unit1.dfm</Transaction>
    <Transaction>2010.01.31 17:24:12.515.dproj,C:\Documents and Settings\1\Мои документы\RAD Studio\Projects\Project1.dproj=F:\universiti\Дисертация\Моё\Проги\мое делфи\Project1.dproj</Transaction>
  </Transactions>
</BorlandProject>
