# Supplementary material for: Development of the automated temperature control system of the main gas pipeline
Source: Sci Rep. 2023 Feb 22;13:3092. doi: 10.1038/s41598-023-29570-4 (PMC9946939; doi:10.1038/s41598-023-29570-4)
Supplement: Supplementary file 4 — Supplementary Information 4. [file 41598_2023_29570_MOESM4_ESM.zip › temperature calculation/Unit1.dfm]

object Form1: TForm1
  Left = 0
  Top = 0
  Caption = 'Form1'
  ClientHeight = 546
  ClientWidth = 769
  Color = clBtnFace
  Font.Charset = DEFAULT_CHARSET
  Font.Color = clWindowText
  Font.Height = -11
  Font.Name = 'Tahoma'
  Font.Style = []
  OldCreateOrder = False
  PixelsPerInch = 96
  TextHeight = 13
  object Label1: TLabel
    Left = 8
    Top = 6
    Width = 129
    Height = 43
    AutoSize = False
    Caption = #1042#1099#1074#1086#1076#1080#1084' '#1084#1072#1082#1089#1080#1084#1072#1083#1100#1085#1091#1102' '#1090#1077#1084#1087#1077#1088#1072#1090#1091#1088#1091' '#1074' '#1090#1086#1095#1082#1077' J '#1074#1086' '#1074#1088#1077#1084#1103' '#1058' '
    Transparent = False
    WordWrap = True
  end
  object Label2: TLabel
    Left = 200
    Top = 6
    Width = 177
    Height = 43
    AutoSize = False
    Caption = 
      #1042#1099#1074#1086#1076#1080#1084' '#1090#1077#1084#1087#1077#1088#1072#1090#1091#1088#1091' '#1074' '#1090#1086#1095#1082#1077' J '#1074#1086' '#1074#1088#1077#1084#1103' '#1058'-1 '#1089' '#1084#1072#1082#1089'.'#1079#1085#1072#1095#1077#1085#1080#1077' '#1090#1077#1084#1087#1077 +
      #1088#1072#1090#1091#1088#1099' '#1074' '#1090#1086#1095#1082#1077'  t_mas[j,t]'
    Transparent = False
    WordWrap = True
  end
  object Label3: TLabel
    Left = 416
    Top = 6
    Width = 177
    Height = 43
    AutoSize = False
    Caption = #1087#1088#1086#1084#1077#1078#1091#1090#1086#1095#1085#1086#1077' '#1095#1090#1086#1090#1086
    Transparent = False
    WordWrap = True
  end
  object Button1: TButton
    Left = 608
    Top = 55
    Width = 145
    Height = 25
    Caption = #1089#1095#1080#1090#1072#1090#1100
    TabOrder = 0
    OnClick = Button1Click
  end
  object Button2: TButton
    Left = 608
    Top = 86
    Width = 145
    Height = 25
    Caption = #1082#1086#1085#1089#1090#1072#1085#1090#1099
    TabOrder = 1
    OnClick = Button2Click
  end
  object ListBox1: TListBox
    Left = 8
    Top = 55
    Width = 169
    Height = 482
    ItemHeight = 13
    TabOrder = 2
  end
  object ListBox2: TListBox
    Left = 200
    Top = 55
    Width = 177
    Height = 482
    ItemHeight = 13
    TabOrder = 3
  end
  object ListBox3: TListBox
    Left = 416
    Top = 55
    Width = 177
    Height = 482
    ItemHeight = 13
    TabOrder = 4
  end
  object Button3: TButton
    Left = 608
    Top = 117
    Width = 145
    Height = 25
    Caption = #1089#1086#1093#1088#1072#1085#1080#1090#1100' 1 '#1089#1090#1086#1083#1073#1077#1094
    TabOrder = 5
    OnClick = Button3Click
  end
  object Button4: TButton
    Left = 608
    Top = 148
    Width = 145
    Height = 25
    Caption = #1089#1086#1093#1088#1072#1085#1080#1090#1100' 2 '#1089#1090#1086#1083#1073#1077#1094
    TabOrder = 6
    OnClick = Button4Click
  end
  object Button5: TButton
    Left = 609
    Top = 179
    Width = 145
    Height = 25
    Caption = #1089#1086#1093#1088#1072#1085#1080#1090#1100' 3 '#1089#1090#1086#1083#1073#1077#1094
    TabOrder = 7
    OnClick = Button5Click
  end
end
