# Supplementary material for: Development of the automated temperature control system of the main gas pipeline
Source: Sci Rep. 2023 Feb 22;13:3092. doi: 10.1038/s41598-023-29570-4 (PMC9946939; doi:10.1038/s41598-023-29570-4)
Supplement: Supplementary file 4 — Supplementary Information 4. [file 41598_2023_29570_MOESM4_ESM.zip › temperature calculation/Unit1.pas]

unit Unit1;

interface

uses
  Windows, Messages, SysUtils, Variants, Classes, Graphics, Controls, Forms,
  Dialogs, StdCtrls;

type
  TForm1 = class(TForm)
    Button1: TButton;
    Button2: TButton;
    Label1: TLabel;
    Label2: TLabel;
    Label3: TLabel;
    ListBox1: TListBox;
    ListBox2: TListBox;
    ListBox3: TListBox;
    Button3: TButton;
    Button4: TButton;
    Button5: TButton;
    procedure Button1Click(Sender: TObject);
    procedure Button2Click(Sender: TObject);
    procedure Button3Click(Sender: TObject);
    procedure Button4Click(Sender: TObject);
    procedure Button5Click(Sender: TObject);
  private
    { Private declarations }
  public

    { Public declarations }
  end;

var
  Form1: TForm1;
   t_mas: array [1..8000,1..20000] of real;
   g,q,x,ksi,tau,tsr: array [1..8000] of real;
   m:array [1..8000] of integer;
   t, i,j,n,k,d,z,p,s,v,u,tt,c: integer;
   l,a,t_zad,t1,vspom,k1,k2,k3,k4: real;

implementation

uses Unit2;

{$R *.dfm}

procedure TForm1.Button1Click(Sender: TObject);
begin
     z:= strtoint(form2.Edit1.Text);
     c:= strtoint(form2.Edit2.Text);
     k1:=StrToFloat(form2.Edit3.Text);
     k2:=StrToFloat(form2.Edit4.Text);
     a:=StrToFloat(form2.Edit5.Text);// òåïëîïðîâîäèìîñòü
     t_zad:=StrToFloat(form2.Edit6.Text);// ââîä çàäàííîé òåìïåðàòóðû
     l:=StrToFloat(form2.Edit7.Text); // äëèííà èññëåäóåìîãî îòðåçêà
     d:=strtoint(form2.Edit8.Text); // êîëè÷åñòâî òî÷åê íàãðåâà //íàäî ìåíÿòü ñ 20 ïî 24
     k:=strtoint(form2.Edit9.Text); // êîëè÷åñòâî ïðîñòðàíñòâåííûõ ìîä
     s:=strtoint(form2.Edit10.Text); // øàã ïî âðåìåíè
     k3:=k1*l;
     k4:=k2*l;
     for i:=1 to 8000 do
     begin
          g[i]:=0.0;
          q[i]:=0.0;
          x[i]:=0.0;
          ksi[i]:=0.0;
          tau[i]:=0.0;
          tsr[i]:=0.0;
          m[i]:=0;
          if (i<d+1) then
          begin
             x[i]:=i*(l/d);
             ksi[i]:=x[i];
          end;
     end;

     for i:=1 to 8000 do
     begin
         for j:=1 to 20001 do
         begin
              t_mas[i,j-1]:=0;
         end;
     end;

     for v:=1 to d do
     begin
          if x[v]<k3 then
          begin
               tsr[v]:=(t_zad*x[v])/k3
          end
          else
          begin
               if x[v]>k4 then
               begin
                    tsr[v]:=(t_zad*(x[v]-l))/(k4-l)
               end
               else
               begin
                    tsr[v]:=t_zad
               end
          end;
          listbox3.Items.Add('tsr['+floatToStr(v)+']='+floatToStr(tsr[v])+' ,x['+floatToStr(v)+']='+floatToStr(x[v]));
          end;
  for t:=1 to 1000 do
     begin
          t1:=(t-1)*s;
          for j:=1 to d do
          begin
          g[j]:=0;
                for i:=1 to d do
               begin
                   for n:=1 to k do
                   begin
                      vspom:=(2/l)*exp((-pi*n*a/l)*((pi*n*a/l)*t1))*sin(pi*n*x[j]/l)*sin(pi*n*ksi[i]/l)/l;
                      g[j]:=g[j]+vspom;
                    end;
               end;
                  if (t>1)and (t_mas[j,t-1]<=tsr[j]) and (t_mas[j,t-1]<=t_mas[j,t-2]) then
               begin
                    z:=z+1;
                    tau[z]:=t1-s;
                    m[z]:=j;
               end;
               t_mas[j,t]:=g[j];
          end;
          if z>0 then
          begin
               for j:=1 to d do
               begin
                   q[j]:=0;
                   for p:=1 to z do
                   begin
                       for n:=1 to k do
                   begin
                           vspom:=(2/l)*exp((-pi*n*a/l)*(pi*n*a/l)*(t1-tau[p]))*sin(pi*n*x[j]/l)*sin(pi*n*ksi[m[p]]/l);
                           q[j]:=q[j]+vspom;
                       end;
                   end;
                   t_mas[j,t]:=g[j]+q[j];
                   listbox1.Items.Add('tmas['+IntToStr(j)+','+IntToStr(t)+']='+floatToStr(t_mas[j,t]));
                   c:=c+1;
                 end;
          end;
    end;
     for j:=1 to d do
     begin
        for t:=1 to 2001 do
         begin
         listbox2.Items.Add('t['+IntToStr(j)+','+IntToStr(t-1)+']='+floatToStr(t_mas[j,t]));
         end;
     end;
end;


procedure TForm1.Button2Click(Sender: TObject);
begin
form2.show;
end;

procedure TForm1.Button3Click(Sender: TObject);
var
   f: TextFile;       // ôàéë
   fName1: String[80]; // èìÿ ôàéëà
   i: integer;
begin
   fName1 := '1.txt';
   AssignFile(f, fName1);
   try
       Rewrite(f);  // îòêðûòü äëÿ ïåðåçàïèñè
   except
        on EInOutError do
        begin
            ShowMessage('Îøèáêà äîñòóïà ê ôàéëó '+ fName1);
            exit;
        end;
   end;
   // çàïèñü â ôàéë
   for i:=0 to listbox1.Items.Count do // ñòðîêè â Memo ïðîíóìåðîâàíû ñ íóëÿ
   writeln(f, listbox1.Items[i]);

   CloseFile(f); // çàêðûòü ôàéë

end;
procedure TForm1.Button4Click(Sender: TObject);
var
   f: TextFile;       // ôàéë
   fName2: String[80]; // èìÿ ôàéëà
   i: integer;
begin
   fName2 := '2.txt';
   AssignFile(f, fName2);
   try
       Rewrite(f);  // îòêðûòü äëÿ ïåðåçàïèñè
   except
        on EInOutError do
        begin
            ShowMessage('Îøèáêà äîñòóïà ê ôàéëó '+ fName2);
            exit;
        end;
   end;
   // çàïèñü â ôàéë
   for i:=0 to listbox2.Items.Count do // ñòðîêè â Memo ïðîíóìåðîâàíû ñ íóëÿ
   writeln(f, listbox2.Items[i]);

   CloseFile(f); // çàêðûòü ôàéë
end;

procedure TForm1.Button5Click(Sender: TObject);
var
   f: TextFile;       // ôàéë
   fName3: String[80]; // èìÿ ôàéëà
   i: integer;
begin
   fName3 := '3.txt';
   AssignFile(f, fName3);
   try
       Rewrite(f);  // îòêðûòü äëÿ ïåðåçàïèñè
   except
        on EInOutError do
        begin
            ShowMessage('Îøèáêà äîñòóïà ê ôàéëó '+ fName3);
            exit;
        end;
   end;
   // çàïèñü â ôàéë
   for i:=0 to listbox3.Items.Count do // ñòðîêè â Memo ïðîíóìåðîâàíû ñ íóëÿ
   writeln(f, listbox3.Items[i]);

   CloseFile(f); // çàêðûòü ôàéë

end;

end.
