# Supplementary material for: Development of the automated temperature control system of the main gas pipeline
Source: Sci Rep. 2023 Feb 22;13:3092. doi: 10.1038/s41598-023-29570-4 (PMC9946939; doi:10.1038/s41598-023-29570-4)
Supplement: Supplementary file 4 — Supplementary Information 4. [file 41598_2023_29570_MOESM4_ESM.zip › temperature calculation/Unit2.dfm]

object Form2: TForm2
  Left = 0
  Top = 0
  Caption = #1082#1086#1085#1089#1090#1072#1085#1090#1099
  ClientHeight = 370
  ClientWidth = 414
  Color = clBtnFace
  Font.Charset = DEFAULT_CHARSET
  Font.Color = clWindowText
  Font.Height = -11
  Font.Name = 'Tahoma'
  Font.Style = []
  OldCreateOrder = False
  PixelsPerInch = 96
  TextHeight = 13
  object Button1: TButton
    Left = 311
    Top = 116
    Width = 66
    Height = 25
    Caption = #1042#1067#1093#1086#1076
    TabOrder = 0
    OnClick = Button1Click
  end
  object GroupBox1: TGroupBox
    Left = 8
    Top = 8
    Width = 297
    Height = 133
    Caption = #1050#1086#1085#1089#1090#1072#1085#1090#1099
    TabOrder = 1
    object Label1: TLabel
      Left = 17
      Top = 27
      Width = 6
      Height = 13
      Caption = 'Z'
    end
    object Label2: TLabel
      Left = 16
      Top = 54
      Width = 7
      Height = 13
      Caption = 'C'
    end
    object Label3: TLabel
      Left = 14
      Top = 81
      Width = 12
      Height = 13
      Caption = 'K1'
    end
    object Label4: TLabel
      Left = 13
      Top = 108
      Width = 12
      Height = 13
      Caption = 'K2'
    end
    object Label11: TLabel
      Left = 159
      Top = 27
      Width = 116
      Height = 13
      Caption = #1076#1086#1073#1072#1074#1086#1095#1085#1086#1077' '#1089#1083#1072#1075#1072#1077#1084#1086#1077
    end
    object Label12: TLabel
      Left = 159
      Top = 54
      Width = 116
      Height = 13
      Caption = #1076#1086#1073#1072#1074#1086#1095#1085#1086#1077' '#1089#1083#1072#1075#1072#1077#1084#1086#1077
    end
    object Label13: TLabel
      Left = 159
      Top = 81
      Width = 85
      Height = 13
      Caption = #1082#1086#1101#1092#1092#1080#1094#1080#1077#1085#1090' '#1050'1'
    end
    object Label14: TLabel
      Left = 159
      Top = 108
      Width = 86
      Height = 13
      Caption = #1050#1086#1101#1092#1092#1080#1094#1080#1077#1085#1090' '#1050'2'
    end
    object Edit1: TEdit
      Left = 32
      Top = 24
      Width = 121
      Height = 21
      TabOrder = 0
      Text = '0'
    end
    object Edit2: TEdit
      Left = 32
      Top = 51
      Width = 121
      Height = 21
      TabOrder = 1
      Text = '0'
    end
    object Edit3: TEdit
      Left = 32
      Top = 78
      Width = 121
      Height = 21
      TabOrder = 2
      Text = '0,2'
    end
    object Edit4: TEdit
      Left = 32
      Top = 105
      Width = 121
      Height = 21
      TabOrder = 3
      Text = '0,8'
    end
  end
  object GroupBox2: TGroupBox
    Left = 8
    Top = 147
    Width = 369
    Height = 198
    Caption = #1055#1077#1088#1077#1084#1077#1085#1085#1099#1077
    TabOrder = 2
    object Label5: TLabel
      Left = 11
      Top = 164
      Width = 7
      Height = 13
      Caption = 'A'
    end
    object Label6: TLabel
      Left = 0
      Top = 137
      Width = 26
      Height = 13
      Caption = 'T zad'
    end
    object Label7: TLabel
      Left = 11
      Top = 109
      Width = 5
      Height = 13
      Caption = 'L'
    end
    object Label8: TLabel
      Left = 11
      Top = 82
      Width = 7
      Height = 13
      Caption = 'D'
    end
    object Label9: TLabel
      Left = 12
      Top = 55
      Width = 6
      Height = 13
      Caption = 'K'
    end
    object Label10: TLabel
      Left = 12
      Top = 28
      Width = 6
      Height = 13
      Caption = 'S'
    end
    object Label15: TLabel
      Left = 159
      Top = 164
      Width = 169
      Height = 13
      Caption = #1050#1086#1101#1092#1092#1077#1094#1080#1077#1085#1090' '#1090#1077#1087#1083#1086#1087#1088#1086#1074#1086#1076#1085#1086#1089#1090#1080
    end
    object Label16: TLabel
      Left = 159
      Top = 134
      Width = 118
      Height = 13
      Caption = #1047#1072#1076#1072#1085#1085#1072#1103' '#1090#1077#1084#1087#1077#1088#1072#1090#1091#1088#1072
    end
    object Label17: TLabel
      Left = 159
      Top = 109
      Width = 130
      Height = 13
      Caption = #1044#1083#1080#1085#1085#1072' '#1086#1090#1088#1077#1079#1082#1072' '#1074' '#1084#1077#1090#1088#1072#1093
    end
    object Label18: TLabel
      Left = 159
      Top = 28
      Width = 179
      Height = 13
      Caption = #1096#1072#1075' '#1087#1086' '#1074#1088#1077#1084#1077#1085#1080' '#1095#1077#1084' '#1085#1080#1078#1077' '#1090#1077#1084' '#1093#1091#1078#1077
    end
    object Label19: TLabel
      Left = 159
      Top = 55
      Width = 181
      Height = 13
      Caption = #1050#1086#1083#1080#1095#1077#1089#1090#1074#1086' '#1087#1088#1086#1089#1090#1088#1072#1085#1089#1090#1074#1077#1085#1085#1099#1093' '#1084#1086#1076
    end
    object Label20: TLabel
      Left = 159
      Top = 82
      Width = 136
      Height = 13
      Caption = #1082#1086#1083#1080#1095#1077#1089#1090#1074#1086' '#1090#1086#1095#1077#1082' '#1085#1072#1075#1088#1077#1074#1072
    end
    object Edit5: TEdit
      Left = 32
      Top = 161
      Width = 121
      Height = 21
      TabOrder = 0
      Text = '0,00000052'
    end
    object Edit6: TEdit
      Left = 32
      Top = 134
      Width = 121
      Height = 21
      TabOrder = 1
      Text = '1500'
    end
    object Edit7: TEdit
      Left = 32
      Top = 106
      Width = 121
      Height = 21
      TabOrder = 2
      Text = '1'
    end
    object Edit8: TEdit
      Left = 32
      Top = 79
      Width = 121
      Height = 21
      TabOrder = 3
      Text = '5'
    end
    object Edit9: TEdit
      Left = 32
      Top = 52
      Width = 121
      Height = 21
      TabOrder = 4
      Text = '10'
    end
    object Edit10: TEdit
      Left = 32
      Top = 25
      Width = 121
      Height = 21
      TabOrder = 5
      Text = '1000'
    end
  end
end
