# Supplementary material for: Development of the automated temperature control system of the main gas pipeline
Source: Sci Rep. 2023 Feb 22;13:3092. doi: 10.1038/s41598-023-29570-4 (PMC9946939; doi:10.1038/s41598-023-29570-4)
Supplement: Supplementary file 4 — Supplementary Information 4. [file 41598_2023_29570_MOESM4_ESM.zip › temperature calculation/Unit2.pas]

unit Unit2;

interface

uses
  Windows, Messages, SysUtils, Variants, Classes, Graphics, Controls, Forms,
  Dialogs, StdCtrls;

type
  TForm2 = class(TForm)
    Button1: TButton;
    GroupBox1: TGroupBox;
    Edit1: TEdit;
    Label1: TLabel;
    Edit2: TEdit;
    Label2: TLabel;
    Edit3: TEdit;
    Label3: TLabel;
    Edit4: TEdit;
    Label4: TLabel;
    Label11: TLabel;
    Label12: TLabel;
    Label13: TLabel;
    Label14: TLabel;
    GroupBox2: TGroupBox;
    Edit5: TEdit;
    Label5: TLabel;
    Edit6: TEdit;
    Label6: TLabel;
    Edit7: TEdit;
    Label7: TLabel;
    Edit8: TEdit;
    Label8: TLabel;
    Edit9: TEdit;
    Label9: TLabel;
    Edit10: TEdit;
    Label10: TLabel;
    Label15: TLabel;
    Label16: TLabel;
    Label17: TLabel;
    Label18: TLabel;
    Label19: TLabel;
    Label20: TLabel;
    procedure Button1Click(Sender: TObject);
  private
    { Private declarations }
  public
    { Public declarations }
  end;

var
  Form2: TForm2;

implementation

{$R *.dfm}

procedure TForm2.Button1Click(Sender: TObject);
begin
close;
end;

end.
